# Supplementary material for: Diagnostic Performance and Clinical Utility of Conventional PCR Assay in Early Diagnosis of COVID-19 Associated Rhino-Orbito-Cerebral Mucormycosis
Source: J Fungi (Basel). 2022 Aug 11;8(8):844. doi: 10.3390/jof8080844 (PMC9409716; doi:10.3390/jof8080844)
Supplement: Supplementary file 1 [file jof-08-00844-s001.zip]

Archive with 1 entries (1 files):
- jof-1797552-supplementary.pdf
